# Supplementary material for: Effects of Artemisia macrocephala Jacquem on Memory Deficits and Brain Oxidative Stress in Streptozotocin-Induced Diabetic Mice
Source: Molecules. 2022 Apr 8;27(8):2399. doi: 10.3390/molecules27082399 (PMC9028531; doi:10.3390/molecules27082399)
Supplement: Supplementary file 1 [file molecules-27-02399-s001.zip]

Archive with 1 entries (1 files):
- molecules-1619551-supplementary.pdf
